# Supplementary material for: Distinct Roles of Dopamine and Noradrenaline in Physical Fatigue
Source: Eur J Sport Sci. 2026 Jan 27;26(2):e70119. doi: 10.1002/ejsc.70119 (PMC12848314; doi:10.1002/ejsc.70119)
Supplement: Supplementary file 1 — Supporting Information S1: Complete raw dataset for all outcome measures. Raw anthropometric, subjective, behavioral, and physiological data for all participants included in the analyses under each drug condition. [file EJSC-26-e70119-s002.xlsx]

## Sheet: antropometrics
record_id	doctor_gender	doctor_age	doctor_length	doctor_weight	bmi	vetpercentage
3	2	22	160	58.8	23	24.6
8	2	26	170	67.3	23.3	29.9
9	1	26	183	67.2	20.1	11
10	2	25	162	66.6	25.4	32
11	2	20	171	65.8	22.5	26.9
16	1	23	162	59.5	22.7	14.5
17	2	20	157	55.4	22.5	25.3
19	1	23	172	61.7	20.9	10.7
21	1	23	185	77.6	22.7	12.6
22	1	28	187	87	24.9	16.7
24	2	25	164	49.4	18.4	18.4
27	1	26	170	62.9	21.8	15.7
29	1	23	176.5	73.6	23.6	19.3
31	1	22	168	65.4	23.2	13.6
34	1	23	177	72.3	23.1	13.1
35	2	23	164	83.2	30.9	41.4
40	2	21	176	63.8	20.6	28.8
42	2	22	155	52.3	21.8	20.1

## Sheet: subj
record_id	drug	time	KSS	BRUMS_tension	BRUMS_depression	BRUMS_anger	BRUMS_fatigue	BRUMS_confusion	BRUMS_vigour
3	3	1	6	0	1	0	2	0	3
3	3	2	6	0	1	0	5	0	3
3	1	1	7	0	1	0	3	0	1
3	1	2	7	0	1	0	7	0	1
3	2	1	6	0	1	0	2	0	1
3	2	2	3	0	0	0	7	0	0
8	2	1	3	1	1	0	3	1	8
8	2	2	5	0	1	0	11	1	8
8	1	1	3	0	0	0	0	1	7
8	1	2	6	0	0	0	10	0	4
8	3	1	4	1	1	0	1	0	6
8	3	2	4	0	2	0	10	0	4
9	3	1	3	1	0	0	4	0	11
9	3	2	3	0	0	0	5	0	10
9	2	1	3	1	2	0	2	0	12
9	2	2	4	1	0	0	6	0	9
9	1	1	3	0	0	0	7	0	11
9	1	2	3	0	0	0	8	0	10
10	2	1	5	0	0	0	2	0	10
10	2	2	3	0	0	0	4	0	12
10	3	1	6	0	0	0	6	0	5
10	3	2	3	0	0	0	3	0	7
10	1	1	4	0	0	0	1	0	9
10	1	2	3	0	0	0	1	0	9
11	2	1	6	5	5	5	12	8	3
11	2	2	5	2	2	0	6	5	5
11	3	1	8	5	6	3	12	5	1
11	3	2	5	1	3	0	10	4	8
11	1	1	8	2	6	3	10	6	3
11	1	2	7	2	6	2	10	4	4
16	3	1	3	5	4	5	8	5	5
16	3	2	4	5	4	4	7	6	6
16	2	1	5	5	5	4	7	4	6
16	2	2	5	4	4	4	7	5	4
16	1	1	5	4	4	4	7	4	4
16	1	2	5	4	4	5	5	4	6
17	3	1	7	0	0	1	6	0	1
17	3	2	4	0	0	0	7	0	5
17	1	1	8	0	3	1	8	0	0
17	1	2	5	0	0	0	4	0	5
17	2	1	4	0	1	0	0	0	8
17	2	2	4	0	0	0	5	0	8
19	1	1	7	0	3	1	8	0	2
19	1	2	2	0	0	0	7	0	14
19	2	1	5	0	0	0	3	0	5
19	2	2	1	0	0	0	6	0	14
19	3	1	8	0	0	0	10	0	3
19	3	2	4	1	0	0	6	0	11
21	1	1	6	1	1	0	3	0	7
21	1	2	2	0	0	0	6	0	12
21	3	1	5	0	1	0	1	0	8
21	3	2	2	0	0	0	6	0	13
21	2	1	3	0	1	0	2	0	5
21	2	2	2	0	0	0	6	0	12
22	2	1	2	1	0	0	0	0	12
22	2	2	3	0	0	0	3	0	11
22	1	1	6	0	0	0	2	0	8
22	1	2	5	1	0	0	4	1	8
22	3	1	9	0	0	0	9	2	3
22	3	2	4	0	0	0	2	0	8
24	1	1	6	0	2	0	6	0	8
24	1	2	7	0	0	0	12	2	6
24	3	1	4	0	0	0	3	1	8
24	3	2	4	0	0	0	8	0	5
24	2	1	4	0	0	2	6	0	9
24	2	2	5	0	0	0	8	0	7
27	1	1	3	2	1	3	5	3	7
27	1	2	3	4	2	1	5	2	11
27	3	1	7	4	1	3	9	3	4
27	3	2	3	3	3	3	10	5	10
27	2	1	4	3	0	1	2	2	6
27	2	2	2	4	0	3	6	5	12
29	2	1	5	1	2	0	4	1	8
29	2	2	6	0	2	1	8	2	4
29	1	1	7	1	1	2	6	2	6
29	1	2	8	0	3	2	12	3	3
29	3	1	3	3	2	0	6	1	8
29	3	2	4	3	2	1	8	4	5
31	3	1	5	3	1	0	2	4	8
31	3	2	3	0	1	0	7	1	11
31	1	1	4	0	1	0	0	0	9
31	1	2	3	0	0	0	2	0	12
31	2	1	3	0	0	0	0	0	11
31	2	2	4	0	0	0	1	0	8
34	2	1	3	0	1	0	3	0	8
34	2	2	3	0	1	0	7	0	8
34	3	1	3	0	1	0	3	0	8
34	3	2	3	0	0	0	5	0	8
34	1	1	4	0	1	0	4	0	7
34	1	2	3	0	0	0	6	0	11
35	3	1	4	1	0	0	2	0	1
35	3	2	4	0	0	0	2	0	1
35	2	1	3	0	0	0	0	0	4
35	2	2	4	0	0	0	2	0	2
35	1	1	4	0	0	0	3	0	1
35	1	2	5	0	0	0	6	0	0
40	1	1	4	1	1	2	2	2	9
40	1	2	4	2	0	0	3	0	10
40	2	1	2	5	0	0	0	1	12
40	2	2	3	0	0	0	4	0	6
40	3	1	6	4	2	2	5	3	8
40	3	2	4	3	1	2	5	1	8
42	3	1	6	0	0	0	7	3	4
42	3	2	4	0	0	0	10	1	11
42	2	1	5	0	0	0	2	2	8
42	2	2	4	0	3	0	9	0	8
42	1	1	6	0	0	0	5	3	6
42	1	2	7	0	0	0	11	2	8

## Sheet: perf
record_id	drug	visit	gender	motivation	di_mot	rep_nr	NASA_Mental	NASA_Physical	NASA_Temporal	NASA_Performance	NASA_Effort	NASA_Frustration	NASA_average
3	3	1	2	69	1	135	6	19	13	1	18	1	9.66667
3	1	2	2	70	1	123	11	17	11	2	19	3	10.5
3	2	3	2	66	1	146	14	19	12	1	19	3	11.3333
8	2	1	2	91	1	325	20	18	10	4	20	18	15
8	1	2	2	93	1	485	17	20	11	2	20	11	13.5
8	3	3	2	92	1	419	16	20	13	5	19	12	14.1667
9	3	1	1	87	1	67	3	18	16	17	20	0	12.3333
9	2	2	1	77	1	71	2	20	13	18	18	2	12.1667
9	1	3	1	90	1	100	13	20	14	17	19	2	14.1667
10	2	1	2	67	1	90	0	20	7	6	20	0	8.83333
10	3	2	2	69	1	78	0	18	6	8	16	3	8.5
10	1	3	2	73	1	72	2	17	8	7	16	6	9.33333
11	2	1	2	72	1	106	4	15	6	8	13	13	9.83333
11	3	2	2	35	0	103	5	16	13	5	14	8	10.1667
11	1	3	2	33	0	182	7	15	16	14	14	13	13.1667
16	3	1	1	79	1	118	17	18	17	4	18	7	13.5
16	2	2	1	67	1	99	13	16	16	3	18	10	12.6667
16	1	3	1	60	1	124	17	15	15	5	17	5	12.3333
17	3	1	2	35	0	139	13	19	10	6	19	5	12
17	1	2	2	25	0	119	12	16	10	17	19	11	14.1667
17	2	3	2	59	1	122	14	20	8	7	17	0	11
19	1	1	1	74	1	260	0	19	7	2	18	0	7.66667
19	2	2	1	59	1	264	1	20	6	1	16	0	7.33333
19	3	3	1	40	0	154	0	15	3	12	14	14	9.66667
21	1	1	1	53	1	76	12	15	13	11	14	5	11.6667
21	3	2	1	65	1	96	5	17	14	10	14	3	10.5
21	2	3	1	63	1	137	12	14	13	7	12	5	10.5
22	2	1	1	94	1	210	1	17	2	1	17	3	6.83333
22	1	2	1	84	1	152	1	18	2	7	18	12	9.66667
22	3	3	1	78	1	164	2	19	4	4	16	2	7.83333
24	1	1	2	86	1	156	10	18	17	4	18	2	11.5
24	3	2	2	91	1	129	8	18	13	6	17	0	10.3333
24	2	3	2	88	1	111	14	17	14	4	17	2	11.3333
27	1	1	1	90	1	121	2	19	7	16	16	4	10.6667
27	3	2	1	77	1	93	2	19	13	13	18	3	11.3333
27	2	3	1	91	1	194	2	19	2	2	20	1	7.66667
29	2	1	1	56	1	149	4	18	11	8	13	6	10
29	1	2	1	50	1	127	8	16	14	9	16	17	13.3333
29	3	3	1	56	1	151	6	19	13	7	19	3	11.1667
31	3	1	1	69	1	95	10	19	3	1	19	9	10.1667
31	1	2	1	64	1	79	4	20	10	1	19	10	10.6667
31	2	3	1	61	1	93	11	20	20	1	20	3	12.5
34	2	1	1	77	1	291	0	17	0	1	19	6	7.16667
34	3	2	1	74	1	316	0	17	0	2	19	17	9.16667
34	1	3	1	66	1	363	0	18	1	3	19	15	9.33333
35	3	1	2	90	1	180	2	20	5	8	15	6	9.33333
35	2	2	2	98	1	400	6	19	10	6	19	0	10
35	1	3	2	94	1	299	10	19	12	12	19	13	14.1667
40	1	1	2	77	1	131	10	19	13	5	16	8	11.8333
40	2	2	2	67	1	173	6	18	14	4	16	5	10.5
40	3	3	2	54	1	86	6	15	12	13	16	13	12.5
42	3	1	2	78	1	167	7	17	12	15	15	8	12.3333
42	2	2	2	71	1	186	5	18	18	12	18	10	13.5
42	1	3	2	76	1	155	6	16	13	12	16	13	12.6667

## Sheet: pvas_rpe
record_id	drug	percentile	pvas	oral_rpe
3	3	0	0	6
3	3	25	60	8
3	3	50	80	9
3	3	75	85	10
3	3	100	90	10
3	1	0	20	6
3	1	25	47.5	8
3	1	50	55	9
3	1	75	71.25	10
3	1	100	80	10
3	2	0	10	4
3	2	25	55	6.5
3	2	50	80	9
3	2	75	80	9.375
3	2	100	90	10
8	2	0	0	4
8	2	25	90	9
8	2	50	93.5	9
8	2	75	100	10
8	2	100	100	10
8	1	0	0	3
8	1	25	82.5	8.25
8	1	50	100	10
8	1	75	100	10
8	1	100	100	10
8	3	0	0	2
8	3	25	72.5	7.25
8	3	50	100	10
8	3	75	100	10
8	3	100	100	10
9	3	0	10	5
9	3	25	9	5
9	3	50	70	8
9	3	75	90	10
9	3	100	100	10
9	2	0	0	5
9	2	25	9	5
9	2	50	80	8
9	2	75	95	10
9	2	100	100	11
9	1	0	15	5
9	1	25	62.5	8
9	1	50	85	9
9	1	75	94	9.5
9	1	100	100	10
10	2	0	30	6
10	2	25	47.5	6.25
10	2	50	75	7.5
10	2	75	87.5	8.75
10	2	100	95	9
10	3	0	20	4
10	3	25	50	4
10	3	50	70	6
10	3	75	85	8
10	3	100	90	9
10	1	0	20	6
10	1	25	62.5	6
10	1	50	75	7
10	1	75	87.5	8.75
10	1	100	95	9
11	2	0	40	6
11	2	25	50	7
11	2	50	55	9
11	2	75	60	9
11	2	100	65	10
11	3	0	40	6
11	3	25	52.5	7
11	3	50	75	9
11	3	75	90	9.5
11	3	100	98	10
11	1	0	40	7
11	1	25	65	8.5
11	1	50	90	9
11	1	75	97.5	9.5
11	1	100	100	10
16	3	0	20	7
16	3	25	77.5	7.75
16	3	50	95	9.5
16	3	75	98	9.7
16	3	100	100	10
16	2	0	50	7
16	2	25	73.75	7.25
16	2	50	88.5	8.5
16	2	75	94.25	9
16	2	100	98	10
16	1	0	40	7
16	1	25	80	8.125
16	1	50	94	9
16	1	75	97.5	9.125
16	1	100	99.5	10
17	3	0	5	4
17	3	25	60	6
17	3	50	85	9
17	3	75	95	10
17	3	100	100	10
17	1	0	30	4
17	1	25	47.5	4.75
17	1	50	72.5	7.5
17	1	75	90	10
17	1	100	100	10
17	2	0	0	4
17	2	25	30	6
17	2	50	70	8
17	2	75	95	9
17	2	100	90	10
19	1	0	8	6
19	1	25	60	6
19	1	50	90	8
19	1	75	98	9
19	1	100	100	10
19	2	0	15	3
19	2	25	40	6
19	2	50	80	8
19	2	75	100	10
19	2	100	100	10
19	3	0	20	2
19	3	25	38.75	4.5
19	3	50	82.5	8.5
19	3	75	98.75	10
19	3	100	100	10
21	1	0	0	2
21	1	25	15	2
21	1	50	40	5
21	1	75	80	9
21	1	100	95	10
21	3	0	10	3
21	3	25	45	4
21	3	50	77	7
21	3	75	90	9
21	3	100	95	10
21	2	0	0	3
21	2	25	40	5
21	2	50	80	8
21	2	75	100	10
21	2	100	100	10
22	2	0	0	5
22	2	25	50	6
22	2	50	75	7
22	2	75	95	8
22	2	100	95	10
22	1	0	0	4
22	1	25	22.5	4.25
22	1	50	52.5	7
22	1	75	87.5	9
22	1	100	95	9
22	3	0	0	4
22	3	25	32.5	4.25
22	3	50	72.5	7.5
22	3	75	93.75	9
22	3	100	95	10
24	1	0	30	3
24	1	25	57.5	6.25
24	1	50	65	7
24	1	75	83.75	8
24	1	100	85	9
24	3	0	5	2
24	3	25	31.5	3.5
24	3	50	50	5
24	3	75	66.25	6.25
24	3	100	85	8
24	2	0	10	3
24	2	25	30	4
24	2	50	60	6
24	2	75	80	7.5
24	2	100	90	9
27	1	0	0	6
27	1	25	45	6.75
27	1	50	75	7
27	1	75	91.25	8
27	1	100	95	8
27	3	0	0	6
27	3	25	48.75	6.25
27	3	50	82.5	7.5
27	3	75	93.75	8
27	3	100	100	8
27	2	0	10	7
27	2	25	53.75	7.875
27	2	50	85	8
27	2	75	96.25	8
27	2	100	100	8
29	2	0	15	4
29	2	25	65	6
29	2	50	85	9
29	2	75	95	10
29	2	100	100	10
29	1	0	10	2
29	1	25	42.5	4.25
29	1	50	72.5	7.5
29	1	75	87.5	9.25
29	1	100	100	10
29	3	0	5	2
29	3	25	33.75	4.25
29	3	50	67.5	7
29	3	75	87.5	9.75
29	3	100	100	10
31	3	0	10	4
31	3	25	27.5	4.75
31	3	50	65	7.5
31	3	75	87.5	8.75
31	3	100	100	10
31	1	0	0	2
31	1	25	20	2
31	1	50	45	4
31	1	75	70	7
31	1	100	90	9
31	2	0	0	2
31	2	25	27.5	2.75
31	2	50	60	6
31	2	75	85	8.5
31	2	100	100	10
34	2	0	5	3
34	2	25	72.5	6.25
34	2	50	87.5	8
34	2	75	95	9
34	2	100	100	10
34	3	0	0	2
34	3	25	25	3
34	3	50	65	5
34	3	75	92.5	7.5
34	3	100	100	10
34	1	0	5	3
34	1	25	32.5	3
34	1	50	67.5	5.5
34	1	75	93.75	8
34	1	100	100	10
35	3	0	0	6
35	3	25	70	6.5
35	3	50	90	8
35	3	75	95	9
35	3	100	98	9
35	2	0	0	3
35	2	25	66.25	7.5
35	2	50	92.5	8
35	2	75	95	9
35	2	100	95	9
35	1	0	10	2
35	1	25	51.25	4
35	1	50	85	7
35	1	75	95	8
35	1	100	95	9
40	1	0	1	5
40	1	25	58.75	6.5
40	1	50	82.5	8.5
40	1	75	90	9
40	1	100	95	9
40	2	0	0	2
40	2	25	35	3
40	2	50	60	5
40	2	75	82.5	8
40	2	100	95	9
40	3	0	20	3
40	3	25	25	4
40	3	50	50	7
40	3	75	65	8
40	3	100	80	9
42	3	0	5	3
42	3	25	38.75	5.25
42	3	50	70	8.5
42	3	75	92.5	10
42	3	100	100	10
42	2	0	0	3
42	2	25	40	5
42	2	50	80	9
42	2	75	100	10
42	2	100	100	10
42	1	0	0	1
42	1	25	22.5	5.5
42	1	50	85	9
42	1	75	97.5	10
42	1	100	100	10

## Sheet: tmg
record_id	drug	time	tc	dm
3	1	0	19.7653	5.88841
3	1	1	20.7743	5.6078
3	2	0	20.0242	7.23711
3	2	1	20.6607	4.69355
3	3	0	19.9234	7.47096
3	3	1	20.0985	6.81682
8	1	0	17.9189	3.71895
8	1	1	17.1632	6.54554
8	2	0	17.1696	5.60404
8	2	1	17.1689	7.00324
8	3	0	16.3132	3.52757
8	3	1	17.98	4.31167
9	1	0	17.1181	3.05376
9	1	1	16.7902	4.15831
9	2	0	19.3095	5.92528
9	2	1	16.6689	3.33752
9	3	0	17.618	5.07663
9	3	1	16.077	3.46903
10	1	0	18.5475	4.35142
10	1	1	17.2106	3.41109
10	2	0	21.9643	3.18004
10	2	1	14.6992	1.56601
10	3	0	16.8813	3.18004
10	3	1	14.6992	1.32961
11	1	0	19.0568	3.32233
11	1	1	19.4044	5.08298
11	2	0	22.934	7.37836
11	2	1	17.9107	2.72862
11	3	0	22.934	7.37836
11	3	1	17.9107	2.72862
16	1	0	22.9837	8.54282
16	1	1	19.3661	8.72023
16	2	0	18.6621	4.00024
16	2	1	20.2335	7.71388
16	3	0	19.9681	6.92394
16	3	1	17.2673	7.12168
17	1	0	18.7271	3.05198
17	1	1	17.0594	5.0654
17	2	0	20.1841	5.97347
17	2	1	18.4558	6.74925
17	3	0	18.6748	3.33511
17	3	1	17.9334	3.13488
19	1	0	17.6458	1.74824
19	1	1	12.5457	0.81577
19	2	0	17.3102	1.72194
19	2	1	16.3233	3.58821
19	3	0	17.3876	1.19672
19	3	1	16.1675	1.36859
21	1	0	18.9518	6.10667
21	1	1	18.1563	5.87926
21	2	0	19.4877	6.33759
21	2	1	17.2018	4.19454
21	3	0	18.9201	4.99655
21	3	1	18.9724	5.43045
22	1	0	19.883	4.19329
22	1	1	16.7076	3.11094
22	2	0	19.9004	3.45707
22	2	1	18.3731	2.08121
22	3	0	19.9988	3.99241
22	3	1	18.8862	3.70944
24	1	0	17.4941	3.62587
24	1	1	18.491	4.03552
24	2	0	18.0373	3.57869
24	2	1	16.1731	3.29728
24	3	0	16.9884	3.21481
24	3	1	16.1919	2.47172
27	1	0	25.4485	7.8974
27	1	1	20.0794	7.0717
27	2	0	25.4204	4.60882
27	2	1	26.6495	3.35452
27	3	0	24.4162	7.5063
27	3	1	25.2943	5.30424
29	1	0	10.0259	0.19272
29	1	1	6.39178	0.136652
29	2	0	10.1175	0.156117
29	2	1	16.6499	1.66839
29	3	0	14.5322	0.597219
29	3	1	17.934	0.988972
31	1	0	18.2459	1.58452
31	1	1	19.182	2.95447
31	2	0	18.4352	2.57179
31	2	1	18.4194	2.37855
31	3	0	20.1069	2.73309
31	3	1	18.3465	1.92608
34	1	0	32.9245	4.31482
34	1	1	22.7618	3.77889
34	2	0	22.0083	4.18979
34	2	1	21.2696	3.97879
34	3	0	20.2957	2.23655
34	3	1	21.2696	2.85757
35	1	0	20.7681	3.60346
35	1	1	24.2708	1.95879
35	2	0	17.2268	0.952741
35	2	1	20.3947	0.66004
35	3	0	21.051	1.20078
35	3	1	17.9398	1.01896
40	1	0	19.552	1.74374
40	1	1	15.9595	1.52662
40	2	0	19.8204	2.71674
40	2	1	16.6784	2.38759
40	3	0	21.4393	4.97175
40	3	1	20.5906	4.5672
42	1	0	15.844	1.57887
42	1	1	14.5008	0.881821
42	2	0	17.0726	1.5744
42	2	1	18.8501	1.98529
42	3	0	18.2423	5.39956
42	3	1	18.7727	4.06495

## Sheet: phys
record_id	drug	type	lactate	hr
3	3	1	4.31	122
3	3	2	6.52	183
3	3	3	2.21	61
3	1	1	3.94	96
3	1	2	4.19	171
3	1	3	0.25	75
3	2	1	2.59	111
3	2	2	2.34	181
3	2	3	-0.25	70
8	2	1	2.2	104
8	2	2	1.79	172
8	2	3	-0.41	68
8	1	1	4.41	123
8	1	2	5.62	165
8	1	3	1.21	42
8	3	1	1.76	139
8	3	2	6.22	152
8	3	3	4.46	13
9	3	1	3.62	117
9	3	2	8.82	176
9	3	3	5.2	59
9	2	1	2.64	126
9	2	2	6.11	184
9	2	3	3.47	58
9	1	1	1.83	106
9	1	2	6.58	173
9	1	3	4.75	67
10	2	1	1.4	106
10	2	2	4.72	167
10	2	3	3.32	61
10	3	1	1.43	108
10	3	2	3.94	146
10	3	3	2.51	38
10	1	1	2.65	96
10	1	2	5.46	160
10	1	3	2.81	64
11	2	1	3.51	95
11	2	2	7.55	159
11	2	3	4.04	64
11	3	1	4.34	119
11	3	2	8.82	153
11	3	3	4.48	34
11	1	1	2.46	105
11	1	2	2.66	149
11	1	3	0.2	44
16	3	1	1.89	101
16	3	2	3.82	145
16	3	3	1.93	44
16	2	1	2.8	91
16	2	2	5.75	136
16	2	3	2.95	45
16	1	1	2.31	84
16	1	2	5.27	134
16	1	3	2.96	50
17	3	1	2.16	110
17	3	2	7.46	179
17	3	3	5.3	69
17	1	1	2.17	87
17	1	2	4.25	159
17	1	3	2.08	72
17	2	1	3.21	97
17	2	2	5.69	181
17	2	3	2.48	84
19	1	1	2.24	92
19	1	2	2.47	144
19	1	3	0.23	52
19	2	1	2.99	97
19	2	2	4.08	166
19	2	3	1.09	69
19	3	1	4.1	106
19	3	2	6.98	161
19	3	3	2.88	55
21	1	1	3.38	98
21	1	2	6.56	176
21	1	3	3.18	78
21	3	1	2.36	105
21	3	2	6.05	163
21	3	3	3.69	58
21	2	1	2.08	115
21	2	2	5.88	171
21	2	3	3.8	56
22	2	1	2.63	81
22	2	2	6.52	161
22	2	3	3.89	80
22	1	1	2.18	86
22	1	2	4.64	140
22	1	3	2.46	54
22	3	1	2.02	85
22	3	2	7.13	170
22	3	3	5.11	85
24	1	1	2.68	79
24	1	2	3.03	124
24	1	3	0.35	45
24	3	1	1.97	70
24	3	2	2.31	113
24	3	3	0.34	43
24	2	1	1.96	75
24	2	2	2.49	110
24	2	3	0.53	35
27	1	1	2.62	67
27	1	2	6.22	104
27	1	3	3.6	37
27	3	1	3.81	85
27	3	2	7.57	154
27	3	3	3.76	69
27	2	1	5.21	70
27	2	2	7.98	156
27	2	3	2.77	86
29	2	1	1.64	86
29	2	2	4.36	162
29	2	3	2.72	76
29	1	1	1.96	99
29	1	2	3.04	155
29	1	3	1.08	56
29	3	1	3.3	107
29	3	2	4	178
29	3	3	0.7	71
31	3	1	5.45	106
31	3	2	7.61	146
31	3	3	2.16	40
31	1	1	2.2	71
31	1	2	3.86	109
31	1	3	1.66	38
31	2	1	4.61	108
31	2	2	5.54	133
31	2	3	0.93	25
34	2	1	3.53	102
34	2	2	6.62	184
34	2	3	3.09	82
34	3	1	9.76	112
34	3	2	12	172
34	3	3	2.24	60
34	1	1	5.11	91
34	1	2	12.6	158
34	1	3	7.49	67
35	3	1	3.26	102
35	3	2	6.34	133
35	3	3	3.08	31
35	2	1	4.25	103
35	2	2	7.69	140
35	2	3	3.44	37
35	1	1	2.22	101
35	1	2	7.29	126
35	1	3	5.07	25
40	1	1	3.99	87
40	1	2	3.71	126
40	1	3	-0.28	39
40	2	1	3.37	101
40	2	2	5.7	144
40	2	3	2.33	43
40	3	1	1.26	108
40	3	2	1.93	149
40	3	3	0.67	41
42	3	1	2.13	105
42	3	2	4.13	128
42	3	3	2	23
42	2	1	2	95
42	2	2	2.54	125
42	2	3	0.54	30
42	1	1	1.6	83
42	1	2	2.1	101
42	1	3	0.5	18

## Sheet: deleted subj 39
data old subj 39
perf
39	1	1	1	88	1	77	0	20	11	2	20	2	9.16667
39	2	2	1	49	0	251	16	20	6	0	20	0	10.3333
39	3	3	1	36	0	418	3	19	13	7	15	13	11.6667
pvas
39	1	0	5	5
39	1	25	25	5
39	1	50	45	9
39	1	75	75	10
39	1	100	85	10
39	2	0	15	6
39	2	25	85.5	9.5
39	2	50	90	10
39	2	75	96	10
39	2	100	100	10
39	3	0	8	5
39	3	25	90	10
39	3	50	97	10
39	3	75	100	10
39	3	100	100	10
tmg
39	1	0	17.7309	1.36787
39	1	1	19.5232	1.54578
39	1	2	17.5016	1.06884
39	1	3	16.1785	0.733844
39	1	4	16.2832	0.891278
39	2	0	17.5438	1.57968
39	2	1	18.1457	2.7003
39	2	2	17.3335	1.98557
39	2	3	15.9971	1.14475
39	2	4	15.6479	1.00539
39	3	0	13.9388	0.651953
39	3	1	13.9361	1.00583
39	3	2	15.0132	0.685316
39	3	3	14.65	0.683881
39	3	4	15.6946	1.22536
subj
39	1	1	6	0	1	0	7	0	0
39	1	2	3	0	0	0	5	0	7
39	2	1	5	0	1	0	1	0	4
39	2	2	3	0	0	1	8	0	8
39	3	1	6	0	1	0	7	0	3
39	3	2	3	1	0	1	7	2	6
gng
39	1	1	1	1	0.97	346.28
39	1	1	1	2	0.63
39	1	1	2	1	0.97	322.75
39	1	1	2	2	0.6
39	2	2	1	1	0.98	321.92
39	2	2	1	2	0.54
39	2	2	2	1	0.98	329.55
39	2	2	2	2	0.61
39	3	3	1	1	0.98	364.46
39	3	3	1	2	0.69
39	3	3	2	1	0.97	382.08
39	3	3	2	2	0.68
antr
39	1	22	194	96.2	25.6	21.5
phys
39	1	1	2.01	82
39	1	2	3.49	112
39	1	3	1.48	30
39	2	1	2.6	106
39	2	2	7.15	140
39	2	3	4.55	34
39	3	1	2.65	90
39	3	2	4.71	141
39	3	3	2.06	51
